# Supplementary material for: The Trend of Changes in Adiponectin, Resistin, and Adiponectin–Resistin Index Values in Type 2 Diabetic Patients with the Development of Metabolic Syndrome
Source: Medicina (Kaunas). 2024 Nov 1;60(11):1795. doi: 10.3390/medicina60111795 (PMC11596469; doi:10.3390/medicina60111795)
Supplement: Supplementary file 1 [file medicina-60-01795-s001.zip]

Archive with 1 entries (1 files):
- medicina-3249497-supplementary.pdf
